# Supplementary material for: Characterization of the Bacterial Profile from Natural and Laboratory Glossina Populations
Source: Insects. 2023 Oct 29;14(11):840. doi: 10.3390/insects14110840 (PMC10671886; doi:10.3390/insects14110840)
Supplement: Supplementary file 1 [file insects-14-00840-s001.zip]

Archive with 1 entries (1 files):
- insects-2566057-supplementary-proof done.pdf
